# Supplementary material for: CXCR7 signaling promotes breast cancer survival in response to mesenchymal stromal stem cell-derived factors
Source: Cell Death Discov. 2019 Apr 11;5:87. doi: 10.1038/s41420-019-0169-3 (PMC6459874; doi:10.1038/s41420-019-0169-3)
Supplement: Supplementary file 1 — Supplementary Table1 [file 41420_2019_169_MOESM1_ESM.xlsx]

## Sheet: Sheet1
Supplementary Table 1. Top 100 genes differentiatlly expressed in MCF7, FaDu, MDA-MB-231, and PC-3 compared to MDA-MB-468 and HT-29 cell
Probesets	Gene Symbol	fold-YES_vs_NO	Fold Change enhanced vs no
202391_at	BASP1	311.469	4.00346e-06
217963_s_at	NGFRAP1	167.675	6.12699e-08
209524_at	HDGFRP3	75.3355	4.1956e-05
216693_x_at	HDGFRP3	47.2097	0.000350979
209526_s_at	HDGFRP3	42.1549	0.000552008
201860_s_at	PLAT	37.859	0.0599299
204454_at	LDOC1	32.832	0.0173999
228266_s_at	HDGFRP3	31.7766	5.825e-05
208782_at	FSTL1	29.2721	0.0968397
202686_s_at	AXL	28.4886	0.133434
225275_at	EDIL3	26.8865	0.0356139
213139_at	SNAI2	24.7797	0.0485196
201849_at	BNIP3	24.2079	0.0395703
212154_at	SDC2	23.3191	0.002196
223253_at	EPDR1	22.9013	0.0263513
212158_at	SDC2	22.5433	0.00183819
208788_at	ELOVL5	21.0601	0.100965
201859_at	SRGN	20.5049	0.2209
207030_s_at	CSRP2	20.0198	0.0343179
201858_s_at	SRGN	19.1673	0.227085
201848_s_at	BNIP3	17.8372	0.043025
205009_at	TFF1	17.7454	0.219006
205479_s_at	PLAU	17.442	0.195037
207173_x_at	CDH11	16.9834	0.221431
225464_at	FRMD6	16.8553	0.0565113
212977_at	CXCR7	16.6493	0.0646747
201842_s_at	EFEMP1	16.5092	0.0520418
204417_at	GALC	16.2786	0.0438495
214749_s_at	ARMCX6 /// LOC653354	15.6954	0.0574657
208962_s_at	FADS1	14.8174	0.00042917
212509_s_at	MXRA7	14.7247	0.0485345
225481_at	FRMD6	14.5824	0.0581467
212624_s_at	CHN1	14.4306	0.000609682
208964_s_at	FADS1	14.0995	0.00019967
226847_at	FST	13.5788	0.167199
226785_at	ATP11C	13.1938	0.00150519
204036_at	LPAR1	13.0526	0.133023
209946_at	VEGFC	12.8664	0.151704
201117_s_at	CPE	12.0521	0.109543
208965_s_at	IFI16	11.5505	0.112209
212646_at	RFTN1	11.4857	0.0524996
203729_at	EMP3	11.4338	0.175814
204948_s_at	FST	11.3955	0.180273
226789_at	LOC647121	11.3401	0.0477036
205308_at	FAM164A	11.1645	0.00315571
209278_s_at	TFPI2	11.1246	0.13344
204955_at	SRPX	11.0498	0.171802
208966_x_at	IFI16	10.9969	0.135102
202554_s_at	GSTM3	10.9133	0.188382
226269_at	GDAP1	10.8949	0.118193
204475_at	MMP1	10.8418	0.0929482
206157_at	PTX3	10.8029	0.233944
204540_at	EEF1A2	10.7575	0.110817
211668_s_at	PLAU	10.6622	0.219132
205066_s_at	ENPP1	10.5805	0.118464
201163_s_at	IGFBP7	10.5344	0.291941
219936_s_at	GPR87	10.4573	0.0592106
212265_at	QKI	10.3231	0.118905
212526_at	SPG20	10.1785	0.0055736
201116_s_at	CPE	10.1687	0.131845
201185_at	HTRA1	10.147	0.0677151
201667_at	GJA1	10.1279	0.0609343
202983_at	HLTF	10.121	0.10711
211671_s_at	NR3C1	10.0656	0.0687739
226517_at	BCAT1	9.78789	0.225337
218694_at	ARMCX1	9.72048	0.13352
201360_at	CST3	9.7163	0.157781
211379_x_at	B3GALNT1	9.68828	0.0262556
206332_s_at	IFI16	9.552	0.151555
218025_s_at	PECI	9.54695	0.0865753
205830_at	CLGN	9.54096	0.142382
228564_at	LOC375295	9.52499	0.149524
231899_at	ZC3H12C	9.51034	0.092347
226271_at	GDAP1	9.49539	0.0965946
201865_x_at	NR3C1	9.34678	0.0716132
216321_s_at	NR3C1	9.20809	0.0896931
210139_s_at	PMP22	9.17735	0.0679375
203184_at	FBN2	9.1122	0.23667
211812_s_at	B3GALNT1	9.09873	0.0248041
211719_x_at	FN1	9.03142	0.230733
209191_at	TUBB6	9.02405	0.162892
225285_at	BCAT1	8.95914	0.191483
213524_s_at	G0S2	8.93854	0.385425
225681_at	CTHRC1	8.86136	0.19992
201105_at	LGALS1	8.82547	0.092937
224952_at	TANC2	8.70675	0.0519909
209210_s_at	FERMT2	8.63447	0.165136
204916_at	RAMP1	8.62668	0.0883309
203887_s_at	THBD	8.61983	0.0762987
221805_at	NEFL	8.54583	0.28051
204971_at	CSTA	8.43701	0.321239
223374_s_at	B3GALNT1	8.35965	0.0207345
203999_at	SYT1	8.2404	0.0384657
202732_at	PKIG	8.20946	0.0139753
230493_at	SHISA2	8.17557	0.109865
238520_at	TRERF1	8.16395	0.00746474
213428_s_at	COL6A1	8.1453	0.191276
203066_at	GALNAC4S-6ST	8.09358	0.0751101
212464_s_at	FN1	8.06488	0.214085
226152_at	TTC7B	8.0427	0.0223247
